# Supplementary material for: Annual and spatial variation in composition and activity of terrestrial mammals on two replicate plots in lowland forest of eastern Ecuador
Source: PeerJ. 2018 Jan 9;6:e4241. doi: 10.7717/peerj.4241 (PMC5765811; doi:10.7717/peerj.4241)
Supplement: Supplemental Information 1 — Images are identified by species, plot, camera location, and year. A second sheet provides plot coordinates for the camera locations on each plot. Additional sheets provide environmental data used in redundancy analyses. [file peerj-06-4241-s001.xlsx]

## Sheet: images
plot	camera	species	year
P	1-800	Atebel	15		Plot	P=Puma, H=Harpia
P	3-800	Atemic	16		Camera	See camera locations sheet
H	8-200	Atemic	14		Species	First three letters of genus, first three of species
H	6-800	Atemic	15		Year	2014, 2015, 2016, 2017
H	6-800	Atemic	15
H	6-800	Atemic	15
H	8-800	Atemic	15
H	8-200	Atemic	14
H	8-200	Atemic	14
H	8-800	Atemic	15
H	8-800	Atemic	15
H	8-400	Atemic	15
H	8-400	Atemic	16
H	6-800	Atemic	15
P	1-200	Atemic	16
H	8-800	Atemic	15
H	8-200	Atemic	14
H	6-800	Atemic	15
H	8-800	Atemic	15
H	6-800	Atemic	15
H	8-200	Atemic	14
H	8-200	Atemic	15
H	4-200	Atemic	17
H	6-800	Atemic	17
H	8-600	Cebalb	17
H	8-400	Cebalb	17
H	8-200	Cebalb	17
P	3-400	Coepre	17
H	8-400	Cunpac	16
P	3-200	Cunpac	15
P	-1-800	Cunpac	14
H	2-400	Cunpac	16
P	1-200	Cunpac	15
H	2-600	Cunpac	15
H	2-600	Cunpac	15
H	8-400	Cunpac	14
H	8-600	Cunpac	14
P	1-800	Cunpac	15
H	8-600	Cunpac	15
H	8-400	Cunpac	16
P	5-400	Cunpac	16
H	4-400	Cunpac	14
P	-1-800	Cunpac	14
P	1-200	Cunpac	16
H	6-800	Cunpac	15
H	4-400	Cunpac	14
H	4-400	Cunpac	14
P	1-200	Cunpac	16
H	4-400	Cunpac	14
H	8-600	Cunpac	14
H	6-600	Cunpac	15
H	8-400	Cunpac	16
H	8-600	Cunpac	14
P	-1-800	Cunpac	16
P	1-200	Cunpac	16
P	5-600	Cunpac	16
P	1-200	Cunpac	16
H	4-400	Cunpac	14
P	1-200	Cunpac	16
P	1-200	Cunpac	15
P	3-800	Cunpac	16
H	2-600	Cunpac	15
H	2-800	Cunpac	14
H	2-800	Cunpac	14
H	6-400	Cunpac	15
H	2-800	Cunpac	16
P	5-400	Cunpac	16
H	2-600	Cunpac	15
H	8-600	Cunpac	14
P	-1-800	Cunpac	14
P	5-600	Cunpac	15
P	-1-800	Cunpac	16
P	-1-800	Cunpac	14
H	4-800	Cunpac	16
P	5-600	Cunpac	15
H	4-400	Cunpac	14
P	5-600	Cunpac	15
H	4-400	Cunpac	14
H	4-800	Cunpac	14
P	1-800	Cunpac	16
P	-1-800	Cunpac	16
H	4-400	Cunpac	14
H	8-400	Cunpac	16
H	4-400	Cunpac	14
H	4-400	Cunpac	15
H	2-600	Cunpac	16
H	8-600	Cunpac	15
H	4-400	Cunpac	14
H	4-400	Cunpac	14
P	-1-800	Cunpac	16
P	5-600	Cunpac	16
H	4-800	Cunpac	14
H	4-800	Cunpac	15
H	2-400	Cunpac	16
H	2-600	Cunpac	15
H	2-600	Cunpac	15
H	4-400	Cunpac	14
P	5-600	Cunpac	14
H	4-400	Cunpac	14
P	-1-800	Cunpac	16
P	1-200	Cunpac	15
H	4-400	Cunpac	14
H	4-400	Cunpac	14
H	4-400	Cunpac	14
P	1-800	Cunpac	16
H	4-400	Cunpac	14
H	8-600	Cunpac	14
P	5-800	Cunpac	15
H	2-400	Cunpac	16
P	1-200	Cunpac	16
H	4-400	Cunpac	14
P	3-800	Cunpac	14
P	-1-800	Cunpac	16
H	4-400	Cunpac	14
P	5-800	Cunpac	15
H	2-400	Cunpac	16
H	2-400	Cunpac	16
H	4-400	Cunpac	14
H	2-400	Cunpac	16
H	2-400	Cunpac	16
H	4-400	Cunpac	14
H	4-800	Cunpac	14
H	4-800	Cunpac	14
H	4-400	Cunpac	14
P	3-800	Cunpac	14
H	2-800	Cunpac	16
P	1-600	Cunpac	16
P	-1-400	Cunpac	16
P	3-200	Cunpac	15
P	1-200	Cunpac	15
H	2-600	Cunpac	16
P	3-400	Cunpac	15
H	8-600	Cunpac	15
H	8-200	Cunpac	14
H	4-800	Cunpac	15
H	8-600	Cunpac	14
H	2-600	Cunpac	15
H	4-800	Cunpac	14
H	2-600	Cunpac	16
H	8-400	Cunpac	16
H	2-400	Cunpac	15
P	5-200	Cunpac	15
P	1-200	Cunpac	15
H	4-400	Cunpac	14
H	4-400	Cunpac	14
H	4-800	Cunpac	14
H	2-800	Cunpac	16
H	4-800	Cunpac	14
H	2-400	Cunpac	16
H	4-800	Cunpac	16
H	2-400	Cunpac	16
P	-1-800	Cunpac	14
P	1-400	Cunpac	15
H	4-800	Cunpac	14
P	-1-800	Cunpac	14
H	8-600	Cunpac	15
H	8-600	Cunpac	15
H	2-400	Cunpac	16
P	1-200	Cunpac	16
H	6-400	Cunpac	14
H	8-600	Cunpac	15
P	1-600	Cunpac	14
P	5-600	Cunpac	15
H	2-600	Cunpac	16
H	8-400	Cunpac	16
H	8-600	Cunpac	15
P	-1-800	Cunpac	14
P	-1-200	Cunpac	15
H	2-600	Cunpac	15
H	8-600	Cunpac	15
H	8-600	Cunpac	14
P	5-200	Cunpac	15
H	4-400	Cunpac	14
P	5-600	Cunpac	15
P	1-200	Cunpac	16
P	5-600	Cunpac	15
H	4-400	Cunpac	14
P	-1-800	Cunpac	14
P	-1-800	Cunpac	15
H	2-400	Cunpac	16
H	2-800	Cunpac	14
P	1-200	Cunpac	15
H	8-400	Cunpac	14
H	2-400	Cunpac	15
H	4-400	Cunpac	14
H	8-600	Cunpac	14
H	8-600	Cunpac	14
P	3-200	Cunpac	14
H	2-600	Cunpac	15
P	5-600	Cunpac	15
P	5-600	Cunpac	15
H	2-600	Cunpac	16
P	3-800	Cunpac	16
H	4-400	Cunpac	15
P	5-600	Cunpac	15
H	2-600	Cunpac	15
P	1-600	Cunpac	16
H	2-400	Cunpac	15
P	5-600	Cunpac	14
H	4-400	Cunpac	15
P	1-800	Cunpac	14
H	8-400	Cunpac	16
P	5-600	Cunpac	15
P	1-200	Cunpac	16
H	2-600	Cunpac	15
H	8-600	Cunpac	17
H	8-600	Cunpac	17
H	8-600	Cunpac	17
H	4-200	Cunpac	17
H	6-600	Cunpac	17
H	4-200	Cunpac	17
H	8-800	Cunpac	17
H	8-600	Cunpac	17
H	2-200	Cunpac	17
H	4-600	Cunpac	17
H	6-600	Cunpac	17
H	6-600	Cunpac	17
H	8-800	Cunpac	17
H	6-600	Cunpac	17
H	8-400	Cunpac	17
H	8-600	Cunpac	17
H	6-200	Cunpac	17
H	4-800	Cunpac	17
H	8-600	Cunpac	17
H	6-600	Cunpac	17
H	6-600	Cunpac	17
H	4-800	Cunpac	17
H	8-600	Cunpac	17
H	6-600	Cunpac	17
H	8-800	Cunpac	17
H	4-600	Cunpac	17
H	8-600	Cunpac	17
H	6-600	Cunpac	17
H	8-600	Cunpac	17
H	6-600	Cunpac	17
H	8-800	Cunpac	17
P	1-200	Cunpac	17
P	1-200	Cunpac	17
P	1-200	Cunpac	17
P	1-200	Cunpac	17
P	1-200	Cunpac	17
P	1-200	Cunpac	17
P	1-200	Cunpac	17
P	1-200	Cunpac	17
P	1-200	Cunpac	17
P	1-200	Cunpac	17
P	1-200	Cunpac	17
P	1-200	Cunpac	17
P	1-200	Cunpac	17
P	1-200	Cunpac	17
P	-1-600	Cunpac	17
P	-1-400	Cunpac	17
P	1-800	Cunpac	17
P	-1-800	Cunpac	17
P	3-200	Cunpac	17
P	3-200	Cunpac	17
P	3-600	Cunpac	17
P	3-600	Cunpac	17
P	3-600	Cunpac	17
P	3-600	Cunpac	17
P	3-600	Cunpac	17
P	3-600	Cunpac	17
P	3-600	Cunpac	17
P	3-600	Cunpac	17
P	3-800	Cunpac	17
P	5-600	Cunpac	17
P	5-600	Cunpac	17
P	5-600	Cunpac	17
P	5-600	Cunpac	17
P	5-600	Cunpac	17
P	5-600	Cunpac	17
P	5-800	Cunpac	17
P	5-800	Cunpac	17
H	8-600	Dasful	14
P	-1-800	Dasful	15
P	3-200	Dasful	15
H	8-800	Dasful	14
P	5-600	Dasful	14
P	1-200	Dasful	14
P	1-200	Dasful	15
H	8-600	Dasful	16
P	-1-800	Dasful	15
H	4-200	Dasful	16
H	8-600	Dasful	14
P	3-800	Dasful	14
H	2-200	Dasful	15
P	5-400	Dasful	16
H	4-800	Dasful	14
P	5-200	Dasful	14
P	-1-800	Dasful	15
P	5-600	Dasful	14
P	1-200	Dasful	14
P	1-200	Dasful	14
H	8-600	Dasful	14
H	8-600	Dasful	14
H	4-400	Dasful	14
P	-1-800	Dasful	15
P	1-200	Dasful	16
P	1-200	Dasful	14
H	2-800	Dasful	16
P	-1-800	Dasful	14
H	8-600	Dasful	15
H	2-400	Dasful	14
P	3-400	Dasful	15
P	3-800	Dasful	14
P	3-800	Dasful	14
P	3-200	Dasful	15
P	5-600	Dasful	14
P	5-600	Dasful	15
H	8-400	Dasful	16
P	1-200	Dasful	15
H	8-200	Dasful	15
H	8-600	Dasful	16
H	6-200	Dasful	16
P	5-400	Dasful	16
H	4-400	Dasful	15
H	8-600	Dasful	14
H	2-200	Dasful	14
P	5-800	Dasful	15
P	1-200	Dasful	15
P	5-200	Dasful	14
P	5-800	Dasful	15
H	8-400	Dasful	16
H	2-200	Dasful	15
P	3-800	Dasful	14
P	1-200	Dasful	14
P	3-800	Dasful	14
H	6-400	Dasful	15
P	5-200	Dasful	14
H	8-200	Dasful	15
P	-1-800	Dasful	15
P	3-200	Dasful	15
P	5-600	Dasful	14
H	8-400	Dasful	16
P	5-600	Dasful	14
P	5-400	Dasful	14
H	8-600	Dasful	15
H	2-200	Dasful	16
H	4-400	Dasful	14
H	4-200	Dasful	15
P	1-200	Dasful	15
P	1-200	Dasful	14
P	1-200	Dasful	14
P	-1-800	Dasful	15
H	4-400	Dasful	16
H	2-200	Dasful	14
H	8-800	Dasful	14
P	5-600	Dasful	16
H	6-400	Dasful	15
H	6-200	Dasful	16
H	8-400	Dasful	16
H	8-400	Dasful	16
H	4-600	Dasful	16
H	2-800	Dasful	16
H	8-400	Dasful	14
P	-1-200	Dasful	15
H	8-200	Dasful	15
H	2-200	Dasful	14
P	1-600	Dasful	16
H	6-400	Dasful	15
P	5-800	Dasful	14
H	8-400	Dasful	16
H	8-600	Dasful	14
P	3-800	Dasful	14
H	8-800	Dasful	15
H	8-800	Dasful	15
H	8-400	Dasful	16
P	5-800	Dasful	14
P	5-800	Dasful	14
H	8-400	Dasful	16
P	1-200	Dasful	15
P	5-400	Dasful	16
P	1-200	Dasful	15
P	3-800	Dasful	14
P	1-200	Dasful	15
P	5-800	Dasful	14
H	8-400	Dasful	16
P	1-600	Dasful	15
H	2-200	Dasful	15
H	2-200	Dasful	15
H	2-200	Dasful	15
H	8-800	Dasful	15
P	-1-800	Dasful	15
P	3-800	Dasful	14
P	3-800	Dasful	14
H	6-600	Dasful	16
H	2-200	Dasful	15
P	5-600	Dasful	15
P	3-800	Dasful	14
P	3-600	Dasful	16
H	8-400	Dasful	16
H	6-200	Dasful	16
H	6-200	Dasful	15
H	6-400	Dasful	14
P	1-200	Dasful	15
P	-1-800	Dasful	15
H	8-600	Dasful	15
P	1-200	Dasful	16
H	4-400	Dasful	14
P	1-200	Dasful	15
P	5-200	Dasful	14
H	2-800	Dasful	14
P	3-800	Dasful	14
P	3-200	Dasful	15
P	3-200	Dasful	15
P	3-200	Dasful	15
H	6-200	Dasful	16
P	-1-400	Dasful	16
H	2-200	Dasful	15
H	2-200	Dasful	15
P	-1-800	Dasful	14
P	3-400	Dasful	14
H	8-400	Dasful	16
P	5-600	Dasful	16
P	-1-800	Dasful	15
H	2-200	Dasful	14
H	2-200	Dasful	15
P	5-600	Dasful	14
P	3-200	Dasful	15
H	6-200	Dasful	16
H	8-400	Dasful	16
P	3-800	Dasful	14
P	3-800	Dasful	14
H	8-600	Dasful	14
P	1-800	Dasful	14
H	2-800	Dasful	15
H	8-400	Dasful	16
P	3-800	Dasful	14
H	6-400	Dasful	15
H	8-800	Dasful	15
P	3-200	Dasful	15
P	3-800	Dasful	14
H	8-400	Dasful	14
P	5-800	Dasful	14
H	8-200	Dasful	15
H	8-400	Dasful	15
H	2-200	Dasful	16
P	5-200	Dasful	14
P	3-200	Dasful	14
P	3-200	Dasful	15
P	5-200	Dasful	15
H	4-400	Dasful	14
H	2-400	Dasful	14
P	1-200	Dasful	15
P	5-600	Dasful	15
P	3-200	Dasful	15
P	3-800	Dasful	14
P	1-600	Dasful	16
P	5-800	Dasful	15
P	5-600	Dasful	14
P	1-400	Dasful	16
P	3-800	Dasful	14
P	5-600	Dasful	15
P	1-800	Dasful	14
P	3-400	Dasful	15
P	1-200	Dasful	14
P	-1-800	Dasful	15
H	8-600	Dasful	14
H	2-200	Dasful	14
H	8-800	Dasful	14
P	-1-200	Dasful	14
H	2-200	Dasful	14
H	8-400	Dasful	14
P	3-200	Dasful	15
P	5-200	Dasful	14
P	3-800	Dasful	14
H	8-400	Dasful	16
P	1-400	Dasful	15
H	6-200	Dasful	16
H	8-800	Dasful	16
P	1-800	Dasful	14
H	6-400	Dasful	15
H	2-200	Dasful	15
P	5-400	Dasful	14
H	4-400	Dasful	14
H	6-200	Dasful	16
H	8-200	Dasful	15
H	2-200	Dasful	14
H	2-800	Dasful	15
H	8-600	Dasful	15
P	3-400	Dasful	15
H	4-400	Dasful	14
P	3-800	Dasful	14
H	8-400	Dasful	16
P	1-200	Dasful	14
H	6-200	Dasful	16
H	8-800	Dasful	15
H	2-200	Dasful	14
P	1-200	Dasful	15
P	1-600	Dasful	16
H	6-200	Dasful	16
H	2-400	Dasful	14
P	-1-800	Dasful	15
P	1-200	Dasful	14
P	-1-200	Dasful	14
P	1-200	Dasful	14
H	6-600	Dasful	14
P	3-200	Dasful	15
H	8-400	Dasful	15
P	1-200	Dasful	15
H	2-200	Dasful	14
P	1-200	Dasful	15
H	4-800	Dasful	14
H	2-200	Dasful	14
H	6-200	Dasful	16
P	-1-600	Dasful	15
P	5-200	Dasful	14
P	1-200	Dasful	14
P	1-200	Dasful	15
P	3-800	Dasful	14
P	1-600	Dasful	16
P	1-200	Dasful	15
P	3-800	Dasful	14
H	2-200	Dasful	15
H	8-800	Dasful	15
H	2-200	Dasful	15
H	8-800	Dasful	16
H	8-600	Dasful	15
H	8-600	Dasful	17
H	2-600	Dasful	17
H	8-600	Dasful	17
H	2-600	Dasful	17
H	2-200	Dasful	17
H	2-200	Dasful	17
H	2-200	Dasful	17
H	2-200	Dasful	17
H	8-200	Dasful	17
H	8-600	Dasful	17
H	2-200	Dasful	17
H	4-200	Dasful	17
H	2-200	Dasful	17
H	2-600	Dasful	17
H	6-200	Dasful	17
H	8-200	Dasful	17
H	8-200	Dasful	17
H	4-400	Dasful	17
H	4-400	Dasful	17
H	2-400	Dasful	17
H	4-800	Dasful	17
H	2-200	Dasful	17
H	8-200	Dasful	17
H	4-800	Dasful	17
H	2-200	Dasful	17
H	6-200	Dasful	17
P	1-200	Dasful	17
P	1-200	Dasful	17
P	1-200	Dasful	17
P	1-200	Dasful	17
P	1-200	Dasful	17
P	1-200	Dasful	17
P	1-200	Dasful	17
P	1-200	Dasful	17
P	1-200	Dasful	17
P	1-200	Dasful	17
P	1-200	Dasful	17
P	1-200	Dasful	17
P	1-200	Dasful	17
P	1-200	Dasful	17
P	1-200	Dasful	17
P	1-200	Dasful	17
P	1-200	Dasful	17
P	1-200	Dasful	17
P	1-200	Dasful	17
P	1-200	Dasful	17
P	1-200	Dasful	17
P	1-200	Dasful	17
P	1-200	Dasful	17
P	1-200	Dasful	17
P	1-200	Dasful	17
P	1-200	Dasful	17
P	1-200	Dasful	17
P	1-200	Dasful	17
P	1-200	Dasful	17
P	1-200	Dasful	17
P	1-200	Dasful	17
P	1-200	Dasful	17
P	1-200	Dasful	17
P	1-200	Dasful	17
P	1-200	Dasful	17
P	1-200	Dasful	17
P	1-200	Dasful	17
P	1-200	Dasful	17
P	1-200	Dasful	17
P	1-200	Dasful	17
P	1-200	Dasful	17
P	1-200	Dasful	17
P	1-200	Dasful	17
P	1-200	Dasful	17
P	1-200	Dasful	17
P	1-200	Dasful	17
P	1-200	Dasful	17
P	1-200	Dasful	17
P	1-200	Dasful	17
P	1-200	Dasful	17
P	1-200	Dasful	17
P	1-200	Dasful	17
P	1-200	Dasful	17
P	1-200	Dasful	17
P	1-400	Dasful	17
P	1-400	Dasful	17
P	1-400	Dasful	17
P	1-600	Dasful	17
P	1-600	Dasful	17
P	1-600	Dasful	17
P	1-600	Dasful	17
P	-1-800	Dasful	17
P	-1-800	Dasful	17
P	3-400	Dasful	17
P	5-400	Dasful	17
P	5-600	Dasful	17
P	5-800	Dasful	17
P	3-400	Dasnov	14
P	1-200	Dasnov	15
P	5-200	Dasnov	15
P	5-200	Dasnov	14
H	8-800	Dasnov	16
P	1-600	Dasnov	14
H	4-800	Dasnov	14
P	-1-400	Dasnov	14
P	1-600	Dasnov	16
H	2-800	Dasnov	15
H	2-800	Dasnov	15
H	4-400	Dasnov	14
P	1-600	Dasnov	14
H	4-400	Dasnov	14
P	1-400	Dasnov	14
H	6-600	Dasnov	16
P	1-200	Dasnov	16
H	8-800	Dasnov	14
H	2-800	Dasnov	15
P	1-600	Dasnov	16
P	1-600	Dasnov	14
P	1-200	Dasnov	15
P	1-800	Dasnov	16
P	3-800	Dasnov	16
H	2-200	Dasnov	16
P	3-200	Dasnov	16
H	2-400	Dasnov	16
P	1-200	Dasnov	15
H	6-200	Dasnov	16
P	3-800	Dasnov	14
H	6-800	Dasnov	16
H	4-400	Dasnov	15
H	6-600	Dasnov	16
P	5-200	Dasnov	14
P	1-200	Dasnov	16
P	1-600	Dasnov	16
H	6-600	Dasnov	16
P	5-400	Dasnov	14
H	2-400	Dasnov	16
P	1-600	Dasnov	14
P	1-600	Dasnov	14
H	4-400	Dasnov	14
P	1-600	Dasnov	14
P	1-600	Dasnov	14
H	2-800	Dasnov	16
P	1-200	Dasnov	15
H	6-200	Dasnov	16
P	5-400	Dasnov	14
P	1-600	Dasnov	14
P	5-400	Dasnov	16
P	5-200	Dasnov	14
H	4-400	Dasnov	15
H	6-600	Dasnov	16
P	5-400	Dasnov	14
H	6-400	Dasnov	14
H	2-400	Dasnov	16
H	6-600	Dasnov	16
P	1-800	Dasnov	16
H	8-600	Dasnov	16
P	1-200	Dasnov	15
H	2-200	Dasnov	15
H	4-400	Dasnov	14
P	5-400	Dasnov	14
H	6-600	Dasnov	15
H	4-400	Dasnov	16
P	5-400	Dasnov	14
H	8-600	Dasnov	16
P	1-200	Dasnov	14
P	1-800	Dasnov	16
P	3-200	Dasnov	15
P	3-400	Dasnov	15
H	2-400	Dasnov	16
P	1-600	Dasnov	16
P	1-200	Dasnov	16
P	1-600	Dasnov	14
P	5-400	Dasnov	14
P	1-200	Dasnov	15
H	6-200	Dasnov	15
P	1-200	Dasnov	16
P	1-600	Dasnov	14
H	6-200	Dasnov	14
H	2-200	Dasnov	15
H	6-600	Dasnov	15
P	1-600	Dasnov	14
P	5-200	Dasnov	14
H	8-600	Dasnov	15
P	1-800	Dasnov	16
H	8-600	Dasnov	15
P	5-400	Dasnov	16
P	1-600	Dasnov	14
P	1-600	Dasnov	16
H	6-600	Dasnov	16
P	1-200	Dasnov	16
P	5-400	Dasnov	14
H	6-800	Dasnov	15
H	4-400	Dasnov	15
P	1-200	Dasnov	15
H	6-600	Dasnov	16
H	8-800	Dasnov	15
P	1-200	Dasnov	16
H	6-600	Dasnov	16
P	5-400	Dasnov	16
H	8-600	Dasnov	15
H	6-200	Dasnov	15
H	6-600	Dasnov	16
P	5-400	Dasnov	14
H	6-600	Dasnov	16
H	2-400	Dasnov	15
P	-1-600	Dasnov	15
H	8-400	Dasnov	16
H	4-600	Dasnov	14
P	5-400	Dasnov	14
H	8-600	Dasnov	15
H	6-600	Dasnov	16
P	1-600	Dasnov	14
P	1-600	Dasnov	14
H	4-600	Dasnov	16
P	-1-400	Dasnov	16
H	6-200	Dasnov	16
H	6-600	Dasnov	16
P	3-200	Dasnov	14
P	5-200	Dasnov	14
P	5-800	Dasnov	16
P	3-200	Dasnov	14
H	8-600	Dasnov	16
H	6-600	Dasnov	15
P	1-800	Dasnov	16
H	6-400	Dasnov	16
P	5-200	Dasnov	14
H	6-600	Dasnov	16
P	5-200	Dasnov	14
P	1-600	Dasnov	14
H	6-200	Dasnov	14
P	1-200	Dasnov	16
P	3-200	Dasnov	14
P	5-200	Dasnov	14
P	1-600	Dasnov	14
P	1-600	Dasnov	14
P	1-600	Dasnov	14
H	4-400	Dasnov	14
H	2-400	Dasnov	16
P	1-200	Dasnov	14
P	1-600	Dasnov	14
P	5-200	Dasnov	14
P	5-200	Dasnov	14
P	1-600	Dasnov	14
P	5-200	Dasnov	14
P	1-600	Dasnov	14
H	4-400	Dasnov	16
H	4-400	Dasnov	15
P	5-400	Dasnov	14
H	8-400	Dasnov	14
P	3-800	Dasnov	14
P	1-200	Dasnov	16
P	1-600	Dasnov	14
P	1-200	Dasnov	16
H	4-400	Dasnov	14
H	2-200	Dasnov	15
P	5-200	Dasnov	15
H	4-400	Dasnov	14
H	4-600	Dasnov	16
H	2-400	Dasnov	15
H	4-200	Dasnov	14
P	1-600	Dasnov	14
P	1-200	Dasnov	14
H	6-600	Dasnov	16
P	1-600	Dasnov	14
H	4-400	Dasnov	14
P	5-200	Dasnov	14
H	6-800	Dasnov	15
P	1-200	Dasnov	16
P	1-600	Dasnov	16
H	2-400	Dasnov	15
P	5-200	Dasnov	14
P	1-600	Dasnov	14
P	-1-800	Dasnov	14
H	6-600	Dasnov	16
H	4-400	Dasnov	14
H	6-600	Dasnov	16
P	5-400	Dasnov	16
P	1-200	Dasnov	16
P	5-400	Dasnov	16
H	2-400	Dasnov	17
H	6-200	Dasnov	17
H	4-200	Dasnov	17
H	6-400	Dasnov	17
H	4-600	Dasnov	17
H	4-200	Dasnov	17
H	4-400	Dasnov	17
H	6-600	Dasnov	17
H	4-400	Dasnov	17
H	4-600	Dasnov	17
H	4-600	Dasnov	17
H	8-400	Dasnov	17
H	8-200	Dasnov	17
H	4-400	Dasnov	17
H	8-400	Dasnov	17
H	2-200	Dasnov	17
H	8-200	Dasnov	17
H	2-200	Dasnov	17
H	6-400	Dasnov	17
H	2-400	Dasnov	17
H	6-600	Dasnov	17
H	6-600	Dasnov	17
H	4-400	Dasnov	17
H	2-200	Dasnov	17
H	8-600	Dasnov	17
H	6-200	Dasnov	17
H	2-400	Dasnov	17
H	8-400	Dasnov	17
H	6-200	Dasnov	17
P	1-200	Dasnov	17
P	1-200	Dasnov	17
P	1-200	Dasnov	17
P	1-200	Dasnov	17
P	1-200	Dasnov	17
P	1-200	Dasnov	17
P	1-200	Dasnov	17
P	1-200	Dasnov	17
P	1-200	Dasnov	17
P	1-200	Dasnov	17
P	1-200	Dasnov	17
P	1-200	Dasnov	17
P	1-200	Dasnov	17
P	1-200	Dasnov	17
P	1-200	Dasnov	17
P	1-200	Dasnov	17
P	1-200	Dasnov	17
P	1-200	Dasnov	17
P	1-200	Dasnov	17
P	1-200	Dasnov	17
P	1-200	Dasnov	17
P	1-200	Dasnov	17
P	1-200	Dasnov	17
P	-1-200	Dasnov	17
P	-1-200	Dasnov	17
P	1-400	Dasnov	17
P	-1-600	Dasnov	17
P	-1-600	Dasnov	17
P	1-600	Dasnov	17
P	-1-800	Dasnov	17
P	3-400	Dasnov	17
P	3-600	Dasnov	17
P	3-600	Dasnov	17
P	3-800	Dasnov	17
P	3-800	Dasnov	17
P	5-400	Dasnov	17
P	5-400	Dasnov	17
P	5-600	Dasnov	17
P	5-600	Dasnov	17
P	3-800	Didmar	16
P	3-400	Didmar	16
H	6-800	Didmar	15
P	3-200	Eirbar	14
P	3-200	Eirbar	14
P	1-200	Eirbar	14
H	8-600	Eirbar	16
H	8-800	Eirbar	17
P	5-400	Eirbar	17
P	5-400	Leopar	14
P	-1-600	Leopar	14
P	1-600	Leopar	15
P	5-400	Leopar	14
H	2-400	Leopar	16
P	3-800	Leopar	14
P	3-800	Leopar	15
P	-1-800	Leopar	14
P	3-800	Leopar	14
H	6-200	Leopar	15
P	5-200	Leopar	14
H	2-400	Leopar	15
H	8-400	Leopar	15
P	-1-600	Leopar	14
P	3-400	Leopar	14
H	2-400	Leopar	15
P	3-800	Leopar	14
P	3-200	Leopar	15
P	1-800	Leopar	14
P	3-800	Leopar	14
P	3-800	Leopar	14
P	3-800	Leopar	14
P	3-800	Leopar	14
H	8-800	Leopar	14
P	3-800	Leopar	14
H	8-400	Leopar	16
P	-1-600	Leopar	14
P	3-200	Leopar	15
P	5-800	Leopar	16
H	2-200	Leopar	14
P	3-800	Leopar	14
P	5-600	Leopar	15
P	5-600	Leopar	15
H	2-400	Leopar	14
P	3-400	Leopar	16
P	-1-400	Leopar	16
H	2-200	Leopar	15
P	3-800	Leopar	14
P	-1-800	Leopar	16
P	3-800	Leopar	14
P	3-200	Leopar	14
P	3-600	Leopar	15
P	3-400	Leopar	16
H	4-200	Leopar	14
P	5-400	Leopar	14
H	6-600	Leopar	15
H	8-600	Leopar	16
H	8-200	Leopar	15
P	-1-800	Leopar	15
H	8-200	Leopar	15
H	4-600	Leopar	17
H	8-200	Leopar	17
H	6-600	Leopar	17
H	2-400	Leopar	17
H	8-400	Leopar	17
H	6-200	Leopar	17
H	4-200	Leopar	17
H	6-400	Leopar	17
H	4-400	Leopar	17
P	1-200	Leopar	17
P	1-200	Leopar	17
P	1-200	Leopar	17
P	-1-200	Leopar	17
P	-1-200	Leopar	17
P	1-400	Leopar	17
P	-1-400	Leopar	17
P	-1-400	Leopar	17
P	-1-600	Leopar	17
P	-1-600	Leopar	17
P	-1-400	Leopar	17
P	-1-600	Leopar	17
P	1-600	Leopar	17
P	3-200	Leopar	17
P	3-400	Leopar	17
P	3-400	Leopar	17
P	3-800	Leopar	17
P	3-800	Leopar	17
P	3-800	Leopar	17
H	4-200	Leowei	15
H	4-200	Leowei	15
H	4-400	Leowei	15
P	-1-800	Leowei	15
H	6-600	Leowei	15
P	-1-800	Mazame	16
H	2-400	Mazame	16
P	1-800	Mazame	14
P	1-800	Mazame	14
P	-1-200	Mazame	14
P	-1-400	Mazame	14
H	6-800	Mazame	15
P	-1-800	Mazame	15
P	1-200	Mazame	16
H	8-400	Mazame	15
P	5-200	Mazame	16
H	8-400	Mazame	15
P	1-800	Mazame	14
H	6-800	Mazame	14
H	8-400	Mazame	14
P	1-400	Mazame	15
P	1-600	Mazame	14
P	-1-200	Mazame	14
P	5-600	Mazame	14
P	1-800	Mazame	15
P	1-800	Mazame	16
P	3-200	Mazame	14
P	5-600	Mazame	15
H	6-200	Mazame	16
P	-1-600	Mazame	14
H	4-200	Mazame	16
H	8-400	Mazame	16
H	8-800	Mazame	15
H	2-400	Mazame	14
H	8-400	Mazame	16
H	4-400	Mazame	16
H	4-800	Mazame	15
P	-1-800	Mazame	15
H	8-400	Mazame	16
P	1-600	Mazame	14
P	5-600	Mazame	15
H	8-400	Mazame	16
P	5-600	Mazame	14
P	1-400	Mazame	15
P	1-800	Mazame	15
H	8-400	Mazame	14
P	3-400	Mazame	14
P	1-600	Mazame	15
P	1-800	Mazame	14
P	1-200	Mazame	15
P	1-200	Mazame	15
P	1-200	Mazame	16
P	1-200	Mazame	15
P	-1-800	Mazame	15
P	-1-800	Mazame	15
P	5-200	Mazame	16
P	1-600	Mazame	14
H	8-400	Mazame	16
H	8-800	Mazame	14
H	4-400	Mazame	14
P	5-800	Mazame	15
H	4-400	Mazame	16
H	6-200	Mazame	15
P	-1-800	Mazame	15
P	1-200	Mazame	16
P	-1-800	Mazame	15
P	-1-600	Mazame	14
P	1-600	Mazame	16
H	8-400	Mazame	16
H	6-200	Mazame	15
P	3-800	Mazame	15
H	4-400	Mazame	16
H	8-800	Mazame	15
H	4-200	Mazame	16
P	5-200	Mazame	16
P	1-200	Mazame	14
P	1-200	Mazame	15
P	5-800	Mazame	15
P	1-600	Mazame	14
P	3-200	Mazame	15
H	4-400	Mazame	16
P	5-200	Mazame	15
H	8-200	Mazame	16
H	8-400	Mazame	16
P	3-400	Mazame	15
P	-1-400	Mazame	14
P	-1-800	Mazame	15
P	3-200	Mazame	15
P	1-200	Mazame	16
H	6-600	Mazame	16
P	1-600	Mazame	15
H	2-200	Mazame	16
H	6-800	Mazame	16
P	5-800	Mazame	14
P	3-200	Mazame	16
P	1-600	Mazame	16
H	8-200	Mazame	16
H	6-600	Mazame	16
H	8-200	Mazame	16
P	-1-800	Mazame	16
H	8-800	Mazame	15
P	3-200	Mazame	14
P	3-800	Mazame	15
H	4-200	Mazame	16
H	4-200	Mazame	15
P	1-200	Mazame	14
H	4-200	Mazame	16
P	3-200	Mazame	15
P	3-600	Mazame	15
H	4-200	Mazame	16
P	5-600	Mazame	15
H	4-600	Mazame	16
P	1-400	Mazame	15
P	-1-600	Mazame	15
P	5-400	Mazame	14
P	5-200	Mazame	16
H	2-400	Mazame	15
H	8-800	Mazame	15
P	-1-200	Mazame	15
P	1-400	Mazame	15
H	4-800	Mazame	15
P	3-200	Mazame	14
P	1-200	Mazame	16
H	4-400	Mazame	15
P	3-200	Mazame	14
P	3-200	Mazame	14
H	8-400	Mazame	15
P	-1-400	Mazame	15
P	5-200	Mazame	16
H	6-600	Mazame	16
P	3-800	Mazame	15
P	3-400	Mazame	16
H	8-200	Mazame	16
H	4-400	Mazame	15
P	3-200	Mazame	15
P	5-800	Mazame	16
P	5-400	Mazame	16
P	3-400	Mazame	15
P	1-200	Mazame	16
P	-1-800	Mazame	15
P	1-800	Mazame	15
H	6-600	Mazame	15
P	5-400	Mazame	14
P	1-200	Mazame	15
P	-1-800	Mazame	15
H	8-800	Mazame	15
P	5-600	Mazame	15
P	1-200	Mazame	16
H	8-400	Mazame	15
P	1-400	Mazame	15
H	8-800	Mazame	14
H	6-400	Mazame	16
H	4-400	Mazame	15
H	8-400	Mazame	15
P	1-800	Mazame	14
H	4-800	Mazame	16
H	4-800	Mazame	14
P	3-800	Mazame	15
P	1-600	Mazame	16
P	1-800	Mazame	15
P	5-200	Mazame	16
H	4-800	Mazame	15
H	8-200	Mazame	16
H	8-800	Mazame	15
P	1-400	Mazame	15
P	3-400	Mazame	15
P	5-600	Mazame	14
P	5-600	Mazame	16
P	5-400	Mazame	16
P	1-200	Mazame	16
H	8-600	Mazame	16
P	5-200	Mazame	14
H	8-600	Mazame	14
H	8-400	Mazame	16
P	5-400	Mazame	14
H	8-400	Mazame	15
P	-1-800	Mazame	14
P	5-800	Mazame	15
P	5-200	Mazame	15
H	2-800	Mazame	16
P	3-600	Mazame	16
P	1-200	Mazame	16
H	8-200	Mazame	16
H	8-400	Mazame	15
P	-1-800	Mazame	15
P	5-400	Mazame	16
P	5-800	Mazame	14
H	2-400	Mazame	16
P	1-800	Mazame	15
H	4-400	Mazame	14
H	8-400	Mazame	15
P	5-800	Mazame	14
P	-1-400	Mazame	14
P	5-400	Mazame	16
H	6-800	Mazame	15
P	1-200	Mazame	15
H	8-800	Mazame	16
H	2-600	Mazame	14
P	1-200	Mazame	15
P	5-400	Mazame	16
P	3-800	Mazame	16
P	5-600	Mazame	15
H	8-400	Mazame	15
P	1-800	Mazame	15
H	8-400	Mazame	15
P	3-400	Mazame	15
P	-1-800	Mazame	15
H	8-200	Mazame	16
H	8-400	Mazame	15
P	1-200	Mazame	16
H	4-600	Mazame	16
H	2-200	Mazame	16
P	3-400	Mazame	14
H	8-800	Mazame	15
H	4-200	Mazame	16
H	2-400	Mazame	16
H	8-400	Mazame	16
P	-1-400	Mazame	14
P	3-400	Mazame	16
H	2-600	Mazame	15
P	-1-800	Mazame	15
H	2-200	Mazame	15
H	8-200	Mazame	16
P	1-800	Mazame	15
H	8-800	Mazame	16
H	2-400	Mazame	14
P	1-400	Mazame	16
H	8-400	Mazame	15
P	-1-800	Mazame	15
H	8-400	Mazame	14
H	4-800	Mazame	14
P	3-800	Mazame	14
H	4-800	Mazame	15
P	1-400	Mazame	15
H	4-200	Mazame	15
H	6-600	Mazame	16
P	5-200	Mazame	16
P	1-200	Mazame	15
P	3-200	Mazame	15
H	8-400	Mazame	14
P	1-200	Mazame	15
P	3-200	Mazame	14
P	1-800	Mazame	16
P	5-600	Mazame	15
H	8-600	Mazame	16
P	3-800	Mazame	15
H	4-200	Mazame	16
H	8-800	Mazame	16
P	5-200	Mazame	15
H	8-400	Mazame	14
H	2-200	Mazame	14
P	1-800	Mazame	16
P	1-200	Mazame	16
H	4-400	Mazame	16
P	1-800	Mazame	15
H	6-600	Mazame	15
P	5-600	Mazame	15
P	3-600	Mazame	16
H	4-800	Mazame	15
H	4-800	Mazame	14
P	1-200	Mazame	16
H	6-800	Mazame	15
H	4-800	Mazame	15
P	1-800	Mazame	15
P	-1-200	Mazame	14
H	8-800	Mazame	15
H	8-200	Mazame	16
H	6-800	Mazame	15
H	4-200	Mazame	15
H	6-800	Mazame	15
H	8-200	Mazame	15
H	4-200	Mazame	16
H	8-200	Mazame	16
P	1-200	Mazame	16
P	1-800	Mazame	15
P	3-200	Mazame	16
P	1-200	Mazame	16
P	1-400	Mazame	15
P	3-200	Mazame	16
P	3-800	Mazame	14
H	2-400	Mazame	16
P	5-800	Mazame	15
P	3-200	Mazame	16
H	2-400	Mazame	15
H	6-600	Mazame	16
P	1-400	Mazame	14
H	8-800	Mazame	16
H	2-200	Mazame	16
P	1-200	Mazame	16
P	3-400	Mazame	14
H	8-400	Mazame	16
P	3-200	Mazame	15
P	3-200	Mazame	14
P	3-200	Mazame	15
P	5-200	Mazame	16
H	4-400	Mazame	16
H	4-400	Mazame	15
H	4-400	Mazame	16
P	-1-400	Mazame	14
P	3-200	Mazame	16
P	1-200	Mazame	16
P	-1-800	Mazame	16
P	1-200	Mazame	15
H	8-800	Mazame	15
P	1-600	Mazame	15
P	3-400	Mazame	16
H	4-400	Mazame	16
P	1-200	Mazame	15
P	1-800	Mazame	15
H	8-400	Mazame	16
P	3-400	Mazame	15
P	1-400	Mazame	15
H	2-200	Mazame	16
P	3-200	Mazame	16
H	4-800	Mazame	15
P	3-200	Mazame	15
P	3-200	Mazame	14
P	-1-200	Mazame	15
P	1-200	Mazame	15
H	8-400	Mazame	15
P	1-200	Mazame	15
P	-1-600	Mazame	14
H	6-400	Mazame	14
P	5-200	Mazame	16
H	4-600	Mazame	16
P	-1-800	Mazame	15
H	6-400	Mazame	16
H	4-400	Mazame	14
P	3-800	Mazame	14
H	8-400	Mazame	16
H	4-400	Mazame	14
P	3-200	Mazame	16
P	1-200	Mazame	15
P	-1-600	Mazame	14
H	2-400	Mazame	16
H	8-600	Mazame	15
P	3-200	Mazame	15
P	1-800	Mazame	15
H	6-600	Mazame	16
P	1-200	Mazame	15
P	3-400	Mazame	15
P	-1-800	Mazame	15
H	4-600	Mazame	16
H	6-600	Mazame	16
P	-1-200	Mazame	15
P	-1-600	Mazame	15
P	1-800	Mazame	15
P	1-800	Mazame	16
P	-1-800	Mazame	15
P	-1-400	Mazame	15
P	-1-600	Mazame	15
P	3-200	Mazame	14
P	3-800	Mazame	14
H	8-400	Mazame	15
P	1-600	Mazame	14
P	3-800	Mazame	14
P	-1-800	Mazame	15
H	4-400	Mazame	16
P	-1-800	Mazame	15
H	6-200	Mazame	15
P	-1-800	Mazame	15
H	8-800	Mazame	16
H	2-200	Mazame	14
P	-1-800	Mazame	15
P	-1-200	Mazame	15
H	8-400	Mazame	16
P	-1-800	Mazame	15
P	-1-800	Mazame	15
P	3-400	Mazame	15
H	2-600	Mazame	14
P	5-200	Mazame	16
P	5-200	Mazame	16
P	3-200	Mazame	14
P	1-600	Mazame	14
P	1-800	Mazame	16
P	3-600	Mazame	15
P	-1-800	Mazame	15
P	1-800	Mazame	16
H	4-600	Mazame	16
P	5-600	Mazame	15
H	8-400	Mazame	15
P	-1-800	Mazame	15
P	1-200	Mazame	16
P	1-600	Mazame	15
P	5-600	Mazame	14
H	8-400	Mazame	16
H	2-400	Mazame	15
P	-1-800	Mazame	15
P	1-200	Mazame	16
H	8-800	Mazame	16
P	-1-800	Mazame	15
P	3-200	Mazame	15
P	1-200	Mazame	14
P	-1-800	Mazame	15
P	-1-800	Mazame	15
P	-1-200	Mazame	14
P	-1-800	Mazame	15
H	2-600	Mazame	16
H	8-600	Mazame	17
H	6-200	Mazame	17
H	6-800	Mazame	17
H	4-800	Mazame	17
H	2-200	Mazame	17
H	8-600	Mazame	17
H	4-400	Mazame	17
H	4-800	Mazame	17
H	6-600	Mazame	17
H	4-600	Mazame	17
H	4-200	Mazame	17
H	6-600	Mazame	17
H	8-800	Mazame	17
H	8-400	Mazame	17
H	6-800	Mazame	17
H	6-600	Mazame	17
H	4-200	Mazame	17
H	2-800	Mazame	17
H	8-400	Mazame	17
H	8-800	Mazame	17
H	6-600	Mazame	17
H	2-600	Mazame	17
H	2-600	Mazame	17
H	8-400	Mazame	17
H	8-800	Mazame	17
H	8-400	Mazame	17
H	4-400	Mazame	17
H	2-200	Mazame	17
H	2-600	Mazame	17
H	8-200	Mazame	17
H	4-200	Mazame	17
H	4-200	Mazame	17
H	8-400	Mazame	17
H	8-600	Mazame	17
H	8-600	Mazame	17
H	8-400	Mazame	17
H	8-800	Mazame	17
H	4-800	Mazame	17
H	4-600	Mazame	17
H	4-600	Mazame	17
H	2-200	Mazame	17
H	2-600	Mazame	17
H	8-200	Mazame	17
H	4-200	Mazame	17
H	8-800	Mazame	17
H	2-200	Mazame	17
H	4-600	Mazame	17
H	2-200	Mazame	17
H	8-400	Mazame	17
H	4-200	Mazame	17
H	4-400	Mazame	17
H	6-400	Mazame	17
H	6-600	Mazame	17
H	4-600	Mazame	17
H	6-200	Mazame	17
H	2-800	Mazame	17
H	8-800	Mazame	17
H	8-400	Mazame	17
H	6-600	Mazame	17
H	8-200	Mazame	17
H	6-800	Mazame	17
H	8-800	Mazame	17
H	2-600	Mazame	17
H	4-600	Mazame	17
H	4-200	Mazame	17
H	4-400	Mazame	17
H	8-400	Mazame	17
P	1-200	Mazame	17
P	1-200	Mazame	17
P	1-200	Mazame	17
P	1-200	Mazame	17
P	1-200	Mazame	17
P	1-200	Mazame	17
P	1-200	Mazame	17
P	1-200	Mazame	17
P	1-200	Mazame	17
P	1-400	Mazame	17
P	-1-400	Mazame	17
P	-1-600	Mazame	17
P	-1-600	Mazame	17
P	-1-400	Mazame	17
P	-1-600	Mazame	17
P	-1-600	Mazame	17
P	-1-400	Mazame	17
P	-1-600	Mazame	17
P	-1-600	Mazame	17
P	-1-600	Mazame	17
P	-1-600	Mazame	17
P	-1-600	Mazame	17
P	1-600	Mazame	17
P	1-600	Mazame	17
P	1-600	Mazame	17
P	1-800	Mazame	17
P	1-800	Mazame	17
P	-1-800	Mazame	17
P	-1-800	Mazame	17
P	-1-800	Mazame	17
P	-1-800	Mazame	17
P	-1-800	Mazame	17
P	-1-800	Mazame	17
P	-1-800	Mazame	17
P	-1-800	Mazame	17
P	-1-800	Mazame	17
P	-1-800	Mazame	17
P	-1-800	Mazame	17
P	-1-800	Mazame	17
P	-1-800	Mazame	17
P	-1-800	Mazame	17
P	-1-800	Mazame	17
P	-1-800	Mazame	17
P	-1-800	Mazame	17
P	-1-800	Mazame	17
P	3-200	Mazame	17
P	3-200	Mazame	17
P	3-200	Mazame	17
P	3-200	Mazame	17
P	3-400	Mazame	17
P	3-400	Mazame	17
P	3-400	Mazame	17
P	3-400	Mazame	17
P	3-400	Mazame	17
P	3-400	Mazame	17
P	3-400	Mazame	17
P	3-600	Mazame	17
P	3-600	Mazame	17
P	3-600	Mazame	17
P	3-600	Mazame	17
P	3-600	Mazame	17
P	3-600	Mazame	17
P	3-600	Mazame	17
P	3-600	Mazame	17
P	3-800	Mazame	17
P	3-800	Mazame	17
P	3-800	Mazame	17
P	3-800	Mazame	17
P	3-800	Mazame	17
P	3-800	Mazame	17
P	3-800	Mazame	17
P	3-800	Mazame	17
P	3-800	Mazame	17
P	3-800	Mazame	17
P	3-800	Mazame	17
P	3-800	Mazame	17
P	3-800	Mazame	17
P	3-800	Mazame	17
P	3-800	Mazame	17
P	5-200	Mazame	17
P	5-200	Mazame	17
P	5-200	Mazame	17
P	5-200	Mazame	17
P	5-200	Mazame	17
P	5-200	Mazame	17
P	5-200	Mazame	17
P	5-400	Mazame	17
P	5-600	Mazame	17
P	5-600	Mazame	17
P	5-600	Mazame	17
P	5-800	Mazame	17
P	5-800	Mazame	17
H	6-600	Mazgou	16
H	6-800	Mazgou	14
H	6-800	Mazgou	14
H	8-600	Mazgou	14
P	-1-800	Mazgou	16
H	6-600	Mazgou	16
H	8-800	Mazgou	15
H	2-600	Mazgou	16
H	8-800	Mazgou	16
H	6-600	Mazgou	16
H	8-600	Mazgou	15
H	6-400	Mazgou	16
P	3-400	Mazgou	16
H	4-600	Mazgou	16
P	1-400	Mazgou	16
H	6-400	Mazgou	14
H	8-200	Mazgou	14
H	4-200	Mazgou	16
H	8-600	Mazgou	16
H	2-400	Mazgou	14
H	4-200	Mazgou	14
H	4-200	Mazgou	17
P	1-400	Mazgou	17
H	4-200	Myopra	15
P	1-200	Myopra	14
P	1-200	Myopra	14
P	1-200	Myopra	14
P	1-200	Myopra	14
P	1-200	Myopra	14
P	1-200	Myopra	14
P	1-200	Myopra	14
P	1-200	Myopra	14
P	1-200	Myopra	15
P	1-200	Myopra	14
P	1-200	Myopra	14
P	-1-400	Myopra	14
P	1-200	Myopra	14
P	1-200	Myopra	16
H	2-800	Myopra	16
P	-1-800	Myopra	15
P	1-200	Myopra	15
P	-1-800	Myopra	15
P	1-200	Myopra	16
P	1-200	Myopra	14
P	1-200	Myopra	15
P	3-600	Myopra	15
P	1-200	Myopra	16
P	-1-400	Myopra	14
P	1-200	Myopra	15
P	1-200	Myopra	14
H	4-200	Myopra	15
P	1-200	Myopra	15
P	1-200	Myopra	16
P	1-200	Myopra	16
P	-1-800	Myopra	14
H	4-200	Myopra	15
P	3-200	Myopra	15
P	1-200	Myopra	14
P	1-200	Myopra	14
P	1-200	Myopra	15
P	1-200	Myopra	15
P	3-800	Myopra	16
P	3-800	Myopra	16
P	1-200	Myopra	15
H	2-800	Myopra	16
P	1-200	Myopra	16
P	1-200	Myopra	15
P	3-200	Myopra	15
P	3-800	Myopra	16
P	1-200	Myopra	14
P	1-200	Myopra	15
P	3-800	Myopra	14
P	1-200	Myopra	16
H	4-400	Myopra	14
P	1-400	Myopra	15
P	1-200	Myopra	15
P	1-200	Myopra	14
P	-1-800	Myopra	15
P	1-200	Myopra	16
P	1-400	Myopra	15
P	1-200	Myopra	15
P	1-200	Myopra	16
H	4-200	Myopra	15
P	1-400	Myopra	15
P	3-200	Myopra	15
P	1-200	Myopra	14
P	1-200	Myopra	15
P	3-600	Myopra	15
P	3-800	Myopra	16
P	1-200	Myopra	14
P	1-200	Myopra	15
P	1-200	Myopra	15
P	1-200	Myopra	15
P	1-200	Myopra	14
H	2-800	Myopra	16
P	1-200	Myopra	15
P	3-800	Myopra	14
P	1-200	Myopra	16
P	1-200	Myopra	15
P	1-200	Myopra	15
P	1-200	Myopra	15
P	1-200	Myopra	16
P	1-200	Myopra	15
P	1-200	Myopra	15
P	1-200	Myopra	16
P	1-200	Myopra	15
P	1-200	Myopra	16
H	2-800	Myopra	14
P	3-200	Myopra	15
P	3-200	Myopra	15
H	2-800	Myopra	14
H	6-200	Myopra	16
P	3-800	Myopra	16
P	1-200	Myopra	15
P	3-800	Myopra	14
P	1-400	Myopra	16
H	2-800	Myopra	16
P	1-200	Myopra	16
P	1-200	Myopra	14
P	1-200	Myopra	15
P	1-200	Myopra	15
P	1-200	Myopra	15
P	1-200	Myopra	16
P	3-800	Myopra	16
P	1-200	Myopra	14
P	1-200	Myopra	15
P	1-200	Myopra	15
P	1-200	Myopra	14
P	1-200	Myopra	16
P	1-600	Myopra	14
P	1-200	Myopra	15
P	1-200	Myopra	15
P	1-200	Myopra	14
P	3-200	Myopra	15
P	1-200	Myopra	15
P	1-200	Myopra	15
P	1-200	Myopra	16
H	2-800	Myopra	15
P	1-200	Myopra	16
P	1-200	Myopra	15
P	1-200	Myopra	15
P	1-200	Myopra	15
P	1-200	Myopra	14
P	3-800	Myopra	14
P	1-200	Myopra	15
P	1-200	Myopra	15
P	1-200	Myopra	15
H	2-800	Myopra	16
P	1-200	Myopra	16
P	1-200	Myopra	16
P	1-200	Myopra	16
P	3-800	Myopra	16
P	5-200	Myopra	14
P	1-200	Myopra	14
H	2-800	Myopra	16
P	1-200	Myopra	15
P	1-200	Myopra	16
P	1-200	Myopra	15
H	8-200	Myopra	15
P	1-200	Myopra	14
P	1-400	Myopra	15
P	1-400	Myopra	15
P	1-200	Myopra	14
P	1-200	Myopra	14
P	1-200	Myopra	15
P	1-200	Myopra	14
P	5-800	Myopra	14
P	5-200	Myopra	14
P	1-200	Myopra	15
P	1-200	Myopra	15
H	6-200	Myopra	16
H	2-800	Myopra	16
P	1-200	Myopra	15
P	3-800	Myopra	16
P	1-200	Myopra	15
H	2-800	Myopra	14
P	1-200	Myopra	15
P	5-800	Myopra	14
H	8-800	Myopra	15
P	1-200	Myopra	16
P	1-200	Myopra	15
P	1-200	Myopra	15
P	1-200	Myopra	15
P	5-800	Myopra	14
P	1-200	Myopra	14
P	3-800	Myopra	16
P	1-200	Myopra	14
P	1-200	Myopra	15
P	1-200	Myopra	15
P	1-200	Myopra	16
P	1-600	Myopra	14
P	1-200	Myopra	16
H	2-800	Myopra	16
P	3-200	Myopra	15
P	3-800	Myopra	16
H	2-800	Myopra	16
P	1-200	Myopra	14
P	5-800	Myopra	14
P	1-200	Myopra	14
P	1-200	Myopra	16
P	1-200	Myopra	16
P	3-800	Myopra	16
P	-1-400	Myopra	14
P	1-200	Myopra	14
P	1-200	Myopra	15
P	1-200	Myopra	16
P	1-200	Myopra	15
P	1-200	Myopra	14
P	1-200	Myopra	16
H	8-200	Myopra	16
P	3-800	Myopra	16
H	2-800	Myopra	16
P	1-200	Myopra	14
P	5-800	Myopra	14
P	1-200	Myopra	14
P	1-200	Myopra	14
P	1-200	Myopra	16
H	2-800	Myopra	16
P	3-400	Myopra	16
P	1-200	Myopra	16
P	1-200	Myopra	14
P	1-200	Myopra	14
P	1-200	Myopra	15
P	1-200	Myopra	15
P	1-200	Myopra	14
P	5-800	Myopra	15
P	1-200	Myopra	14
H	2-800	Myopra	14
P	1-200	Myopra	14
P	1-200	Myopra	16
P	1-200	Myopra	14
P	1-200	Myopra	16
P	1-200	Myopra	15
P	1-200	Myopra	15
P	1-200	Myopra	15
P	3-200	Myopra	15
P	1-200	Myopra	14
H	2-800	Myopra	16
P	1-200	Myopra	16
P	5-200	Myopra	14
P	1-200	Myopra	16
P	3-800	Myopra	16
P	3-200	Myopra	15
P	1-200	Myopra	15
P	5-800	Myopra	14
P	1-200	Myopra	16
P	1-200	Myopra	15
P	3-800	Myopra	16
P	1-200	Myopra	15
H	4-400	Myopra	15
P	1-200	Myopra	16
P	1-200	Myopra	16
P	3-800	Myopra	14
P	1-200	Myopra	15
P	1-200	Myopra	15
P	1-200	Myopra	16
P	1-200	Myopra	15
P	1-200	Myopra	14
H	2-800	Myopra	16
H	2-800	Myopra	14
P	1-200	Myopra	14
P	1-200	Myopra	14
P	1-200	Myopra	14
P	1-200	Myopra	16
P	3-200	Myopra	15
H	4-400	Myopra	14
H	2-800	Myopra	14
P	3-800	Myopra	14
H	2-800	Myopra	16
P	1-200	Myopra	16
P	1-200	Myopra	15
P	1-400	Myopra	15
P	5-800	Myopra	14
P	1-200	Myopra	16
P	1-200	Myopra	14
P	3-400	Myopra	14
P	5-800	Myopra	14
P	1-400	Myopra	15
H	6-800	Myopra	15
P	1-200	Myopra	15
P	5-800	Myopra	14
P	1-200	Myopra	14
P	1-200	Myopra	14
P	3-800	Myopra	16
P	5-800	Myopra	14
P	3-200	Myopra	15
P	3-200	Myopra	15
H	2-800	Myopra	14
P	1-200	Myopra	14
P	1-200	Myopra	15
P	1-200	Myopra	15
P	1-200	Myopra	14
H	6-200	Myopra	16
P	1-200	Myopra	14
H	4-200	Myopra	15
P	1-200	Myopra	14
P	1-200	Myopra	16
P	1-200	Myopra	16
P	1-400	Myopra	16
P	1-200	Myopra	14
P	1-200	Myopra	14
P	-1-800	Myopra	15
P	1-200	Myopra	16
H	4-200	Myopra	14
P	1-200	Myopra	14
P	3-400	Myopra	14
P	1-200	Myopra	15
P	1-200	Myopra	15
P	5-800	Myopra	15
P	3-800	Myopra	16
P	1-200	Myopra	15
P	1-200	Myopra	15
P	3-200	Myopra	15
H	2-800	Myopra	16
P	1-200	Myopra	14
H	4-200	Myopra	15
H	4-200	Myopra	15
P	1-200	Myopra	15
P	3-200	Myopra	15
H	4-200	Myopra	15
H	2-800	Myopra	16
H	2-800	Myopra	14
P	1-200	Myopra	14
P	1-200	Myopra	14
P	5-800	Myopra	15
P	3-800	Myopra	16
H	4-200	Myopra	14
P	1-200	Myopra	15
P	1-200	Myopra	16
P	-1-800	Myopra	14
H	4-200	Myopra	15
H	8-600	Myopra	15
P	3-200	Myopra	15
P	3-200	Myopra	15
P	3-800	Myopra	16
P	1-200	Myopra	14
P	1-200	Myopra	14
P	3-800	Myopra	14
P	3-800	Myopra	14
P	1-200	Myopra	16
H	4-200	Myopra	15
H	4-200	Myopra	15
P	1-200	Myopra	16
P	1-200	Myopra	14
H	4-200	Myopra	16
H	2-200	Myopra	15
P	1-200	Myopra	15
P	5-800	Myopra	15
P	1-200	Myopra	15
P	3-600	Myopra	15
P	1-200	Myopra	16
P	3-600	Myopra	16
H	4-200	Myopra	15
H	2-800	Myopra	16
P	1-200	Myopra	16
P	1-200	Myopra	15
P	3-200	Myopra	15
H	2-800	Myopra	16
P	3-200	Myopra	15
P	3-200	Myopra	15
P	1-200	Myopra	16
P	1-200	Myopra	14
P	1-200	Myopra	14
P	1-600	Myopra	14
P	1-200	Myopra	15
P	1-200	Myopra	15
P	1-200	Myopra	15
H	2-800	Myopra	14
P	1-200	Myopra	14
H	2-200	Myopra	15
P	1-200	Myopra	15
P	1-200	Myopra	15
P	-1-800	Myopra	14
H	4-200	Myopra	15
P	1-200	Myopra	15
P	3-800	Myopra	16
P	-1-800	Myopra	15
P	1-200	Myopra	14
H	6-600	Myopra	17
H	4-800	Myopra	17
H	8-200	Myopra	17
H	8-200	Myopra	17
H	8-200	Myopra	17
H	8-800	Myopra	17
H	6-200	Myopra	17
H	8-200	Myopra	17
H	8-200	Myopra	17
P	1-200	Myopra	17
P	1-200	Myopra	17
P	1-200	Myopra	17
P	1-200	Myopra	17
P	1-200	Myopra	17
P	1-200	Myopra	17
P	1-200	Myopra	17
P	1-200	Myopra	17
P	1-200	Myopra	17
P	1-200	Myopra	17
P	1-200	Myopra	17
P	1-200	Myopra	17
P	1-200	Myopra	17
P	1-200	Myopra	17
P	1-200	Myopra	17
P	1-200	Myopra	17
P	1-200	Myopra	17
P	1-200	Myopra	17
P	1-200	Myopra	17
P	1-200	Myopra	17
P	1-200	Myopra	17
P	1-200	Myopra	17
P	1-200	Myopra	17
P	1-200	Myopra	17
P	1-200	Myopra	17
P	1-200	Myopra	17
P	1-200	Myopra	17
P	1-200	Myopra	17
P	1-200	Myopra	17
P	1-200	Myopra	17
P	1-200	Myopra	17
P	1-200	Myopra	17
P	1-200	Myopra	17
P	1-200	Myopra	17
P	1-400	Myopra	17
P	1-800	Myopra	17
P	1-800	Myopra	17
P	-1-800	Myopra	17
P	-1-800	Myopra	17
P	-1-800	Myopra	17
P	3-600	Myopra	17
P	3-800	Myopra	17
P	3-800	Myopra	17
P	3-800	Myopra	17
P	5-600	Myopra	17
P	5-800	Myopra	17
P	5-800	Myopra	17
P	5-800	Myopra	17
P	5-800	Myopra	17
P	5-800	Myopra	17
P	5-800	Myopra	17
P	5-800	Myopra	17
P	5-800	Myopra	17
P	5-800	Myopra	17
P	5-800	Myopra	17
P	5-800	Myopra	17
P	5-800	Myopra	17
P	5-800	Myopra	17
P	5-800	Myopra	17
P	5-800	Myopra	17
P	5-800	Myopra	17
P	5-800	Myopra	17
H	4-800	Myrtri	14
H	2-400	Myrtri	15
H	8-800	Myrtri	14
H	2-600	Myrtri	15
H	2-200	Myrtri	15
H	4-600	Myrtri	16
H	8-600	Myrtri	16
H	4-600	Myrtri	14
H	2-600	Myrtri	15
H	6-200	Myrtri	17
H	6-200	Myrtri	17
H	4-200	Myrtri	17
H	2-200	Myrtri	17
H	8-200	Myrtri	17
P	-1-800	Myrtri	17
P	-1-800	Myrtri	17
P	-1-800	Myrtri	17
P	3-800	Nasnas	14
P	-1-400	Nasnas	16
H	6-600	Nasnas	16
P	3-800	Nasnas	14
P	3-800	Nasnas	14
H	4-400	Nasnas	16
P	3-200	Nasnas	14
P	5-800	Nasnas	15
P	5-400	Nasnas	14
P	1-200	Nasnas	16
H	8-800	Nasnas	14
P	1-200	Nasnas	14
H	2-200	Nasnas	15
H	2-400	Nasnas	17
H	4-400	Nasnas	17
P	5-800	Nasnas	17
P	5-800	Nasnas	17
H	2-400	Panonc	16
H	2-200	Panonc	16
P	1-600	Panonc	16
H	2-600	Panonc	14
P	-1-400	Panonc	14
H	2-400	Panonc	14
P	3-400	Panonc	14
P	-1-800	Panonc	15
P	3-200	Panonc	15
P	-1-200	Panonc	16
P	-1-800	Panonc	16
[truncated: 1,535 more rows]

## Sheet: camera locations
Harpia	north	east		Puma	south	west
2-200	100	200		1-200	400	200
2-400	100	400		-1-200	200	200
2-600	100	600		1-400	400	400
2-800	100	800		-1-400	200	400
4-200	300	200		1-600	400	600
4-400	300	400		-1-600	200	600
4-600	300	600		1-800	400	800
4-800	300	800		-1-800	200	800
6-200	500	200		3-200	600	200
6-400	500	400		3-400	600	400
6-600	500	600		3-600	600	600
6-800	500	800		3-800	600	800
8-200	700	200		5-200	800	200
8-400	700	400		5-400	800	400
8-600	700	600		5-600	800	600
8-800	700	800		5-800	800	800

## Sheet: 50m environmental
cameras	Elev	ElevSD	Slope	SlopeSD	Stream	StreamSD
H2_200	220.616	1.30051	6.22996	2.84386	34.8607	11.583
H2_400	222.314	2.55249	8.89558	4.47604	32.4214	12.6851
H2_600	210.219	4.50163	11.8152	6.37943	16.6212	13.9217
H2_800	211.011	3.50672	8.93247	4.69224	14.318	8.47499
H4_200	219.996	1.94001	6.81555	2.79734	31.4436	16.5142
H4_400	212.808	3.58395	12.0481	5.45888	18.6871	12.5931
H4_600	213.081	3.1536	10.2006	8.57619	28.2913	17.2407
H4_800	204.978	1.67842	6.74361	5.73453	33.039	20.0597
H6_200	214.442	4.18888	11.1694	5.7233	11.6438	9.72562
H6_400	220.16	1.38156	5.3046	3.98711	25.7021	14.8261
H6_600	221.622	2.71065	9.63312	2.91338	51.909	16.3937
H6_800	218.356	3.09117	13.7477	8.41118	16.4832	10.7511
H8_200	222.526	2.7245	9.08185	4.96601	14.0305	8.51571
H8_400	222.424	1.93716	5.16526	2.82229	19.838	12.9439
H8_600	214.72	4.62946	10.6918	6.26721	24.7104	18.7995
H8_800	220.196	2.90928	9.05093	6.48508	29.2738	17.7264
P_1_200	215.682	1.3227	9.43969	8.77823	18.917	13.4737
P_1_400	214.213	1.63424	6.65993	4.79392	7.90015	7.73549
P_1_600	216.36	1.39616	6.52933	4.11596	12.6804	9.87459
P_1_800	225.291	2.40166	8.41224	4.96418	36.3693	14.104
P1_200	215.855	1.15767	4.98636	3.34567	14.9225	11.2346
P1_400	216.112	2.36796	7.76685	6.83842	21.7026	13.4594
P1_600	212.058	2.41377	9.59748	7.46784	17.1864	12.4022
P1_800	213.346	2.71167	11.5487	8.88647	6.88261	5.55609
P3_200	216.235	1.39712	3.88055	1.4137	35.636	10.9864
P3_400	213.458	2.5431	9.19534	5.86564	19.9554	14.6001
P3_600	213.982	1.50483	8.2732	8.31578	25.8304	14.5976
P3_800	221.246	0.628576	1.98045	1.23472	39.3556	18.2826
P5_200	217.028	3.9911	13.0637	9.77309	10.5909	7.26335
P5_400	214.539	2.09932	7.86004	5.12768	12.6962	8.92408
P5_600	210.766	0.91548	7.91084	5.05602	9.3709	6.94889
P5_800	218.371	2.51079	7.23711	3.79136	15.1301	10.503

## Sheet: 100m environmental
cameras	Elev	ElevSD	Slope	SlopeSD	Stream	StreamSD
H2_200	216.32	3.86794	8.26586	5.34263	19.8757	13.5949
H2_400	218.138	5.03386	10.297	5.10025	26.9452	17.2429
H2_600	210.601	5.51767	9.73186	6.34559	24.118	19.2702
H2_800	210.526	4.67438	8.6036	5.51952	15.986	11.5896
H4_200	216.721	3.65847	7.33709	4.57776	22.2223	14.916
H4_400	211.582	4.63909	10.2651	5.33077	28.9735	21.1872
H4_600	213.192	3.97889	9.4776	7.82023	33.0988	21.2741
H4_800	206.434	2.33603	7.26348	6.67575	27.8316	20.5646
H6_200	214.377	3.59618	10.756	6.78641	18.6061	13.8475
H6_400	218.75	3.45781	8.43363	7.12781	29.8827	19.0542
H6_600	217.978	5.47508	10.6576	4.03419	38.2526	20.8416
H6_800	214.57	4.49704	11.2526	7.74387	15.3154	10.4908
H8_200	222.918	4.3601	8.43802	4.59382	22.0409	15.0051
H8_400	222.605	3.37874	6.01244	3.18907	27.2792	17.5901
H8_600	214.491	5.5734	9.51486	5.11996	25.6293	18.6193
H8_800	218.15	3.90365	8.33446	5.30514	27.3084	16.0422
P_1_200	217.035	2.23508	7.28561	6.65459	22.7713	17.8103
P_1_400	215.309	2.35038	7.01745	5.48304	15.8995	14.4029
P_1_600	216.659	3.18635	6.74561	4.59913	16.3944	14.2193
P_1_800	221.994	3.958	7.93227	3.92144	23.1536	14.9143
P1_200	216.047	3.09008	7.00701	6.93985	19.2043	17.4488
P1_400	215.174	2.36829	6.59943	6.2735	22.8099	13.8774
P1_600	212.863	3.40575	8.97805	8.02822	17.6937	13.8508
P1_800	214.508	3.04123	8.88286	8.98107	14.6237	11.8009
P3_200	215.532	2.10478	4.13781	2.55182	20.0241	14.1345
P3_400	212.751	2.08715	7.8936	6.42648	19.3981	14.4572
P3_600	212.97	1.82685	8.59047	7.74018	15.291	12.4279
P3_800	220.019	1.82875	3.25063	3.03438	39.3154	29.6164
P5_200	218.605	4.57534	10.4711	7.84096	19.9465	13.3714
P5_400	215.67	3.72211	8.81933	5.90402	18.4092	14.7335
P5_600	211.692	1.71541	6.51786	4.43046	17.0252	14.3232
P5_800	218.043	3.40958	4.94869	4.44496	30.8334	22.8727
